# Supplementary material for: Spin Crossover and Thermochromism in Iron(II) Complexes with 2,6-Bis(1H-imidazol-2-yl)-4-methoxypyridine
Source: Int J Mol Sci. 2023 Jun 7;24(12):9853. doi: 10.3390/ijms24129853 (PMC10298036; doi:10.3390/ijms24129853)
Supplement: Supplementary file 1 [file ijms-24-09853-s001.zip]

Archive with 1 entries (1 files):
- ijms-2429614-supplementary.pdf
